# Supplementary material for: A pan-viral map of host dependency factors from multi-omics integration and machine learning across influenza A, SARS-CoV-2, Zika, and dengue viruses
Source: J Transl Med. 2026 May 2;24:685. doi: 10.1186/s12967-026-08197-9 (PMC13188342; doi:10.1186/s12967-026-08197-9)
Supplement: Supplementary file 2 — Supplementary Material 2 [file 12967_2026_8197_MOESM2_ESM.xlsx]

## Sheet: Table S10
term_name	GeneSymbol	SARS_Cov2	IAV	Zika	Denv	sum	Group
ATP-dependent activity, acting on DNA	GO:0008094	1	1	1	1	4	cell cycle
biological process involved in interaction with symbiont	GO:0051702	1	1	1	1	4	response to stimulus
catalytic step 2 spliceosome	GO:0071013	1	1	1	1	4	gene regulation
chromatin DNA binding	GO:0031490	1	1	1	1	4	gene regulation
chromosome, telomeric region	GO:0000781	1	1	1	1	4	cellular component organization
cytoplasmic stress granule	GO:0010494	1	1	1	1	4	gene regulation
cytoplasmic translation	GO:0002181	1	1	1	1	4	gene regulation
cytosolic ribosome	GO:0022626	1	1	1	1	4	cellular component organization
DNA biosynthetic process	GO:0071897	1	1	1	1	4	cell cycle
double-stranded RNA binding	GO:0003725	1	1	1	1	4	immune system process
fibrillar center	GO:0001650	1	1	1	1	4	cellular component organization
helicase activity	GO:0004386	1	1	1	1	4	cell cycle
mRNA 3'-UTR binding	GO:0003730	1	1	1	1	4	gene regulation
mRNA export from nucleus	GO:0006406	1	1	1	1	4	transport
nuclear-transcribed mRNA catabolic process	GO:0000956	1	1	1	1	4	gene regulation
nuclear-transcribed mRNA catabolic process, nonsense-mediated decay	GO:0000184	1	1	1	1	4	gene regulation
nuclear export	GO:0051168	1	1	1	1	4	transport
nuclear pore	GO:0005643	1	1	1	1	4	cellular component organization
nucleosome binding	GO:0031491	1	1	1	1	4	gene regulation
nucleus organization	GO:0006997	1	1	1	1	4	cellular component organization
positive regulation of chromosome organization	GO:2001252	1	1	1	1	4	cell cycle
positive regulation of DNA biosynthetic process	GO:2000573	1	1	1	1	4	cell cycle
positive regulation of DNA repair	GO:0045739	1	1	1	1	4	stress response
positive regulation of mRNA metabolic process	GO:1903313	1	1	1	1	4	gene regulation
positive regulation of translation	GO:0045727	1	1	1	1	4	gene regulation
primary miRNA processing	GO:0031053	1	1	1	1	4	gene regulation
proteasome core complex	GO:0005839	1	1	1	1	4	metabolic process
proteasome regulatory particle, base subcomplex	GO:0008540	1	1	1	1	4	metabolic process
regulation of DNA replication	GO:0006275	1	1	1	1	4	cell cycle
regulation of double-strand break repair	GO:2000779	1	1	1	1	4	stress response
ribosome assembly	GO:0042255	1	1	1	1	4	cellular component organization
single-stranded DNA binding	GO:0003697	1	1	1	1	4	gene regulation
single-stranded RNA binding	GO:0003727	1	1	1	1	4	gene regulation
small ribosomal subunit	GO:0015935	1	1	1	1	4	cellular component organization
SMN-Sm protein complex	GO:0034719	1	1	1	1	4	cellular component organization
stress granule assembly	GO:0034063	1	1	1	1	4	stress response
telomerase holoenzyme complex	GO:0005697	1	1	1	1	4	gene regulation
telomere organization	GO:0032200	1	1	1	1	4	cell cycle
transcription coregulator binding	GO:0001221	1	1	1	1	4	gene regulation
translation initiation factor activity	GO:0003743	1	1	1	1	4	gene regulation
U2-type prespliceosome assembly	GO:1903241	1	1	1	1	4	gene regulation
unfolded protein binding	GO:0051082	1	1	1	1	4	protein modification/signaling
3'-UTR-mediated mRNA stabilization	GO:0070935	1	0	1	1	3	gene regulation
adenyl-nucleotide exchange factor activity	GO:0000774	1	1	0	1	3	other
ATP-dependent chromatin remodeler activity	GO:0140658	0	1	1	1	3	cell cycle
ATPase complex	GO:1904949	1	1	1	0	3	gene regulation
cellular response to oxygen levels	GO:0071453	1	1	1	0	3	stress response
chaperone-mediated protein folding	GO:0061077	1	0	1	1	3	protein modification/signaling
chaperonin-containing T-complex	GO:0005832	1	0	1	1	3	protein modification/signaling
chromosome localization	GO:0050000	0	1	1	1	3	cell cycle
clathrin-coated pit	GO:0005905	1	0	1	1	3	cellular component organization
condensed chromosome, centromeric region	GO:0000779	1	1	1	0	3	cell cycle
cortical cytoskeleton	GO:0030863	1	0	1	1	3	cellular component organization
cytoplasmic translational initiation	GO:0002183	1	0	1	1	3	gene regulation
cytosolic large ribosomal subunit	GO:0022625	1	1	0	1	3	cellular component organization
disordered domain specific binding	GO:0097718	0	1	1	1	3	protein modification/signaling
endoplasmic reticulum to Golgi vesicle-mediated transport	GO:0006888	1	1	1	0	3	ER/endosome/lysosome related process
euchromatin	GO:0000791	0	1	1	1	3	gene regulation
exon-exon junction complex	GO:0035145	0	1	1	1	3	gene regulation
ficolin-1-rich granule lumen	GO:1904813	1	0	1	1	3	immune system process
GDP binding	GO:0019003	1	0	1	1	3	protein modification/signaling
general transcription initiation factor binding	GO:0140296	1	0	1	1	3	gene regulation
glucose metabolic process	GO:0006006	1	1	0	1	3	metabolic process
heat shock protein binding	GO:0031072	1	0	1	1	3	protein modification/signaling
histone deacetylase binding	GO:0042826	1	0	1	1	3	gene regulation
histone H3 methyltransferase activity	GO:0140938	0	1	1	1	3	metabolic process
ligase activity	GO:0016874	1	1	0	1	3	metabolic process
miRNA processing	GO:0035196	1	1	0	1	3	gene regulation
mitotic sister chromatid segregation	GO:0000070	0	1	1	1	3	cell cycle
mitotic spindle	GO:0072686	1	0	1	1	3	cell cycle
molecular condensate scaffold activity	GO:0140693	1	0	1	1	3	gene regulation
mRNA 3'-UTR AU-rich region binding	GO:0035925	0	1	1	1	3	gene regulation
mRNA 5'-UTR binding	GO:0048027	1	0	1	1	3	gene regulation
negative regulation of chromosome organization	GO:2001251	0	1	1	1	3	cell cycle
negative regulation of intrinsic apoptotic signaling pathway	GO:2001243	1	0	1	1	3	cell death
negative regulation of protein-containing complex assembly	GO:0031333	1	0	1	1	3	cellular component organization
negative regulation of transferase activity	GO:0051348	1	0	1	1	3	protein modification/signaling
negative regulation of translation	GO:0017148	1	1	0	1	3	gene regulation
nuclear periphery	GO:0034399	1	1	1	0	3	cellular component organization
nuclear receptor binding	GO:0016922	1	0	1	1	3	receptor related process
nucleocytoplasmic carrier activity	GO:0140142	1	1	0	1	3	transport
nucleocytoplasmic transport complex	GO:0031074	1	0	1	1	3	transport
P-body	GO:0000932	1	1	1	0	3	other
p53 binding	GO:0002039	0	1	1	1	3	protein modification/signaling
peptidase complex	GO:1905368	1	1	0	1	3	metabolic process
poly(A) binding	GO:0008143	1	1	0	1	3	gene regulation
positive regulation of intracellular transport	GO:0032388	1	0	1	1	3	transport
positive regulation of protein localization to nucleus	GO:1900182	1	0	1	1	3	transport
positive regulation of telomere maintenance via telomerase	GO:0032212	1	0	1	1	3	cell cycle
positive regulation of transcription by RNA polymerase I	GO:0045943	0	1	1	1	3	gene regulation
positive regulation of viral process	GO:0048524	1	1	1	0	3	viral related process
promoter-specific chromatin binding	GO:1990841	1	0	1	1	3	gene regulation
proteasome accessory complex	GO:0022624	1	0	1	1	3	metabolic process
protein export from nucleus	GO:0006611	1	0	1	1	3	transport
protein import into nucleus	GO:0006606	1	0	1	1	3	transport
protein K11-linked ubiquitination	GO:0070979	0	1	1	1	3	protein modification/signaling
protein K48-linked ubiquitination	GO:0070936	0	1	1	1	3	protein modification/signaling
protein K63-linked ubiquitination	GO:0070534	0	1	1	1	3	protein modification/signaling
protein localization to chromosome	GO:0034502	0	1	1	1	3	transport
protein localization to chromosome, telomeric region	GO:0070198	1	0	1	1	3	transport
protein phosphatase binding	GO:0019903	1	0	1	1	3	protein modification/signaling
pyridine-containing compound metabolic process	GO:0072524	1	1	0	1	3	metabolic process
receptor internalization	GO:0031623	1	0	1	1	3	receptor related process
regulation of alternative mRNA splicing, via spliceosome	GO:0000381	1	0	1	1	3	gene regulation
regulation of circadian rhythm	GO:0042752	1	0	1	1	3	other
regulation of intracellular protein transport	GO:0033157	1	0	1	1	3	transport
regulation of protein binding	GO:0043393	1	0	1	1	3	protein modification/signaling
regulation of protein ubiquitination	GO:0031396	1	0	1	1	3	protein modification/signaling
regulation of receptor-mediated endocytosis	GO:0048259	1	0	1	1	3	receptor related process
regulation of signal transduction by p53 class mediator	GO:1901796	1	1	0	1	3	protein modification/signaling
regulation of stem cell differentiation	GO:2000736	1	0	1	1	3	morphogenesis/development
regulation of telomerase RNA localization to Cajal body	GO:1904872	1	0	1	1	3	transport
ribosomal subunit	GO:0044391	0	1	1	1	3	cellular component organization
ribosome binding	GO:0043022	0	1	1	1	3	gene regulation
RNA cap binding complex	GO:0034518	1	1	0	1	3	gene regulation
RNA polymerase binding	GO:0070063	1	1	1	0	3	gene regulation
rRNA binding	GO:0019843	0	1	1	1	3	gene regulation
signaling adaptor activity	GO:0035591	1	0	1	1	3	protein modification/signaling
tau protein binding	GO:0048156	1	0	1	1	3	protein modification/signaling
telomeric DNA binding	GO:0042162	0	1	1	1	3	gene regulation
transcription by RNA polymerase I	GO:0006360	0	1	1	1	3	gene regulation
transcription corepressor activity	GO:0003714	0	1	1	1	3	gene regulation
translation initiation factor binding	GO:0031369	1	0	1	1	3	protein modification/signaling
translation regulator activity, nucleic acid binding	GO:0090079	1	1	0	1	3	gene regulation
tricarboxylic acid cycle	GO:0006099	1	1	0	1	3	metabolic process
U12-type spliceosomal complex	GO:0005689	0	1	1	1	3	gene regulation
U2-type catalytic step 2 spliceosome	GO:0071007	0	1	1	1	3	gene regulation
viral genome replication	GO:0019079	1	0	1	1	3	viral related process
Arp2/3 protein complex	GO:0005885	1	0	0	1	2	cellular component organization
ATP-dependent activity, acting on RNA	GO:0008186	1	0	0	1	2	other
ATP-dependent protein folding chaperone	GO:0140662	0	0	1	1	2	protein modification/signaling
ATPase binding	GO:0051117	1	0	0	1	2	metabolic process
basal RNA polymerase II transcription machinery binding	GO:0001099	0	1	1	0	2	gene regulation
basal transcription machinery binding	GO:0001098	1	0	0	1	2	gene regulation
beta-catenin binding	GO:0008013	0	0	1	1	2	cell adhesion
cellular response to amino acid starvation	GO:0034198	0	0	1	1	2	stress response
cellular response to heat	GO:0034605	1	0	0	1	2	stress response
cellular response to insulin stimulus	GO:0032869	0	0	1	1	2	response to stimulus
cellular response to nutrient	GO:0031670	0	0	1	1	2	response to stimulus
cellular response to radiation	GO:0071478	0	0	1	1	2	stress response
cellular response to starvation	GO:0009267	0	0	1	1	2	stress response
cellular senescence	GO:0090398	1	0	0	1	2	stress response
circadian regulation of gene expression	GO:0032922	1	0	1	0	2	gene regulation
clathrin-dependent endocytosis	GO:0072583	1	0	1	0	2	transport
clathrin coat of coated pit	GO:0030132	1	0	1	0	2	cellular component organization
coated membrane	GO:0048475	0	1	1	0	2	cellular component organization
COPI-coated vesicle membrane	GO:0030663	1	1	0	0	2	cellular component organization
COPII-coated vesicle budding	GO:0090114	1	0	1	0	2	transport
core promoter sequence-specific DNA binding	GO:0001046	0	0	1	1	2	gene regulation
cyclin-dependent protein kinase holoenzyme complex	GO:0000307	0	0	1	1	2	protein modification/signaling
cytokinesis	GO:0000910	0	0	1	1	2	cell cycle
cytoplasmic side of plasma membrane	GO:0009898	1	0	0	1	2	cellular component organization
DNA geometric change	GO:0032392	0	1	1	0	2	cell cycle
DNA methylation-dependent heterochromatin formation	GO:0006346	0	0	1	1	2	gene regulation
endocytic vesicle membrane	GO:0030666	1	0	0	1	2	cellular component organization
endoplasmic reticulum protein-containing complex	GO:0140534	1	0	0	1	2	ER/endosome/lysosome related process
epithelial cell apoptotic process	GO:1904019	1	0	0	1	2	cell death
establishment of cell polarity	GO:0030010	0	0	1	1	2	cellular component organization
Fc-epsilon receptor signaling pathway	GO:0038095	1	0	0	1	2	receptor related process
Fc receptor signaling pathway	GO:0038093	1	0	0	1	2	immune system process
fibroblast proliferation	GO:0048144	0	0	1	1	2	cell cycle
filopodium	GO:0030175	1	0	0	1	2	cellular component organization
formation of cytoplasmic translation initiation complex	GO:0001732	1	0	0	1	2	cellular component organization
germ cell nucleus	GO:0043073	0	0	1	1	2	cellular component organization
Golgi-associated vesicle membrane	GO:0030660	1	1	0	0	2	cellular component organization
Golgi organization	GO:0007030	0	1	1	0	2	ER/endosome/lysosome related process
hepatocyte apoptotic process	GO:0097284	1	0	0	1	2	cell death
heterochromatin	GO:0000792	0	0	1	1	2	gene regulation
histone deacetylase complex	GO:0000118	0	0	1	1	2	gene regulation
hormone-mediated signaling pathway	GO:0009755	0	0	1	1	2	protein modification/signaling
inclusion body	GO:0016234	0	0	1	1	2	cellular component organization
inner mitochondrial membrane protein complex	GO:0098800	1	1	0	0	2	metabolic process
intrinsic apoptotic signaling pathway in response to DNA damage	GO:0008630	0	0	1	1	2	cell death
intrinsic apoptotic signaling pathway in response to DNA damage by p53 class mediator	GO:0042771	0	0	1	1	2	cell death
intrinsic apoptotic signaling pathway in response to oxidative stress	GO:0008631	0	0	1	1	2	cell death
kinase activator activity	GO:0019209	0	0	1	1	2	protein modification/signaling
lncRNA binding	GO:0106222	1	0	1	0	2	gene regulation
maturation of LSU-rRNA	GO:0000470	0	1	0	1	2	metabolic process
melanosome	GO:0042470	0	1	0	1	2	cellular component organization
methylosome	GO:0034709	0	1	1	0	2	cellular component organization
microtubule cytoskeleton organization involved in mitosis	GO:1902850	0	0	1	1	2	cell cycle
miRNA metabolic process	GO:0010586	1	1	0	0	2	metabolic process
modification-dependent protein binding	GO:0140030	0	0	1	1	2	protein modification/signaling
molecular carrier activity	GO:0140104	0	1	1	0	2	transport
mRNA transcription by RNA polymerase II	GO:0042789	0	0	1	1	2	gene regulation
muscle cell development	GO:0055001	1	0	0	1	2	morphogenesis/development
myeloid cell homeostasis	GO:0002262	0	0	1	1	2	immune system process
N-methyltransferase activity	GO:0008170	0	1	1	0	2	metabolic process
ncRNA transcription	GO:0098781	0	1	0	1	2	gene regulation
negative regulation of binding	GO:0051100	0	0	1	1	2	gene regulation
negative regulation of DNA metabolic process	GO:0051053	0	0	1	1	2	cell cycle
negative regulation of gene expression, epigenetic	GO:0045814	1	0	0	1	2	gene regulation
negative regulation of miRNA transcription	GO:1902894	0	1	0	1	2	gene regulation
negative regulation of mitotic cell cycle phase transition	GO:1901991	0	0	1	1	2	cell cycle
negative regulation of mRNA metabolic process	GO:1903312	0	1	1	0	2	gene regulation
negative regulation of mRNA splicing, via spliceosome	GO:0048025	1	0	0	1	2	gene regulation
negative regulation of nuclear-transcribed mRNA catabolic process, deadenylation-dependent decay	GO:1900152	1	0	1	0	2	gene regulation
negative regulation of RNA splicing	GO:0033119	0	1	1	0	2	gene regulation
negative regulation of stem cell differentiation	GO:2000737	1	0	1	0	2	morphogenesis/development
negative regulation of supramolecular fiber organization	GO:1902904	1	0	0	1	2	cellular component organization
negative regulation of TORC1 signaling	GO:1904262	0	1	1	0	2	protein modification/signaling
neuron projection cytoplasm	GO:0120111	1	0	1	0	2	cellular component organization
NLS-bearing protein import into nucleus	GO:0006607	0	1	1	0	2	transport
non-membrane spanning protein tyrosine kinase activity	GO:0004715	1	0	0	1	2	protein modification/signaling
nucleosome organization	GO:0034728	0	1	1	0	2	cellular component organization
nucleotide catabolic process	GO:0009166	1	1	0	0	2	metabolic process
organelle inheritance	GO:0048308	0	0	1	1	2	cellular component organization
pallium development	GO:0021543	0	0	1	1	2	morphogenesis/development
peptidyl-lysine modification	GO:0018205	0	1	1	0	2	protein modification/signaling
peptidyl-threonine phosphorylation	GO:0018107	1	0	0	1	2	protein modification/signaling
phagocytic vesicle	GO:0045335	1	0	0	1	2	cellular component organization
phosphoprotein binding	GO:0051219	1	0	0	1	2	protein modification/signaling
phosphoprotein phosphatase activity	GO:0004721	1	0	1	0	2	protein modification/signaling
pigment granule	GO:0048770	1	0	1	0	2	cellular component organization
poly-pyrimidine tract binding	GO:0008187	1	0	0	1	2	gene regulation
poly(A)+ mRNA export from nucleus	GO:0016973	0	1	1	0	2	transport
positive regulation of apoptotic signaling pathway	GO:2001235	1	0	0	1	2	cell death
positive regulation of binding	GO:0051099	1	0	0	1	2	other
positive regulation of cell cycle G2/M phase transition	GO:1902751	0	0	1	1	2	cell cycle
positive regulation of cell growth	GO:0030307	0	0	1	1	2	cellular component organization
positive regulation of cytoplasmic translation	GO:2000767	1	0	1	0	2	gene regulation
positive regulation of cytoskeleton organization	GO:0051495	1	0	0	1	2	cellular component organization
positive regulation of mitotic cell cycle	GO:0045931	1	0	1	0	2	cell cycle
positive regulation of mRNA processing	GO:0050685	0	0	1	1	2	gene regulation
positive regulation of NF-kappaB transcription factor activity	GO:0051092	1	0	0	1	2	gene regulation
positive regulation of protein-containing complex assembly	GO:0031334	1	0	0	1	2	cellular component organization
positive regulation of protein export from nucleus	GO:0046827	1	0	0	1	2	transport
positive regulation of protein import into nucleus	GO:0042307	1	0	0	1	2	transport
positive regulation of protein polyubiquitination	GO:1902916	0	1	0	1	2	protein modification/signaling
positive regulation of TOR signaling	GO:0032008	0	0	1	1	2	protein modification/signaling
positive regulation of transcription by RNA polymerase III	GO:0045945	0	1	1	0	2	gene regulation
post-Golgi vesicle-mediated transport	GO:0006892	1	1	0	0	2	ER/endosome/lysosome related process
preribosome	GO:0030684	0	1	1	0	2	cellular component organization
proteasome core complex, beta-subunit complex	GO:0019774	1	0	0	1	2	cellular component organization
protein-containing complex localization	GO:0031503	1	0	0	1	2	cellular component organization
protein-folding chaperone binding	GO:0051087	1	0	0	1	2	protein modification/signaling
protein-RNA adaptor activity	GO:0140517	1	0	1	0	2	gene regulation
protein autophosphorylation	GO:0046777	0	0	1	1	2	protein modification/signaling
protein autoubiquitination	GO:0051865	0	0	1	1	2	protein modification/signaling
protein destabilization	GO:0031648	0	0	1	1	2	protein modification/signaling
protein folding chaperone	GO:0044183	1	1	0	0	2	protein modification/signaling
protein folding chaperone complex	GO:0101031	1	0	1	0	2	cellular component organization
protein kinase complex	GO:1902911	0	0	1	1	2	protein modification/signaling
protein localization to nucleoplasm	GO:1990173	0	0	1	1	2	transport
protein phosphatase type 2A complex	GO:0000159	0	0	1	1	2	metabolic process
protein tyrosine kinase activity	GO:0004713	1	0	0	1	2	protein modification/signaling
Ras protein signal transduction	GO:0007265	0	0	1	1	2	protein modification/signaling
recombinational repair	GO:0000725	0	0	1	1	2	stress response
regulation of amyloid precursor protein catabolic process	GO:1902991	1	0	1	0	2	metabolic process
regulation of cell cycle G1/S phase transition	GO:1902806	0	0	1	1	2	cell cycle
regulation of cell division	GO:0051302	0	0	1	1	2	cell cycle
regulation of chromosome segregation	GO:0051983	0	0	1	1	2	cell cycle
regulation of cytoplasmic translation	GO:2000765	1	0	1	0	2	gene regulation
regulation of dephosphorylation	GO:0035303	0	0	1	1	2	protein modification/signaling
regulation of DNA recombination	GO:0000018	0	1	1	0	2	cell cycle
regulation of early endosome to late endosome transport	GO:2000641	0	1	0	1	2	ER/endosome/lysosome related process
regulation of intracellular steroid hormone receptor signaling pathway	GO:0033143	0	0	1	1	2	receptor related process
regulation of macroautophagy	GO:0016241	1	0	0	1	2	immune system process
regulation of mRNA catabolic process	GO:0061013	0	1	1	0	2	metabolic process
regulation of nuclear-transcribed mRNA catabolic process, deadenylation-dependent decay	GO:1900151	1	0	1	0	2	gene regulation
regulation of proteasomal ubiquitin-dependent protein catabolic process	GO:0032434	1	0	1	0	2	metabolic process
regulation of protein localization to membrane	GO:1905475	1	0	0	1	2	transport
regulation of RNA splicing	GO:0043484	1	1	0	0	2	gene regulation
regulation of stress-activated MAPK cascade	GO:0032872	0	1	0	1	2	stress response
regulation of telomerase activity	GO:0051972	0	0	1	1	2	cell cycle
regulation of TOR signaling	GO:0032006	0	1	1	0	2	protein modification/signaling
regulation of translational initiation	GO:0006446	1	0	1	0	2	gene regulation
regulation of ubiquitin protein ligase activity	GO:1904666	0	0	1	1	2	protein modification/signaling
regulation of viral process	GO:0050792	0	0	1	1	2	viral related process
regulatory RNA binding	GO:0061980	0	0	1	1	2	gene regulation
response to temperature stimulus	GO:0009266	1	0	0	1	2	response to stimulus
response to UV	GO:0009411	0	0	1	1	2	stress response
ribonucleoside diphosphate metabolic process	GO:0009185	1	1	0	0	2	metabolic process
ribosomal large subunit assembly	GO:0000027	0	1	0	1	2	cellular component organization
ribosomal large subunit biogenesis	GO:0042273	0	1	0	1	2	cellular component organization
ribosomal small subunit biogenesis	GO:0042274	1	0	0	1	2	cellular component organization
RNA-templated DNA biosynthetic process	GO:0006278	1	1	0	0	2	cell cycle
RNA helicase activity	GO:0003724	0	1	1	0	2	gene regulation
RNA stem-loop binding	GO:0035613	1	0	1	0	2	gene regulation
ruffle	GO:0001726	1	0	1	0	2	cellular component organization
scaffold protein binding	GO:0097110	1	0	0	1	2	protein modification/signaling
Schwann cell development	GO:0014044	1	0	0	1	2	neural related process
signal sequence binding	GO:0005048	0	1	0	1	2	protein modification/signaling
single-stranded DNA helicase activity	GO:0017116	1	0	0	1	2	cell cycle
sister chromatid cohesion	GO:0007062	0	0	1	1	2	cell cycle
SMAD binding	GO:0046332	1	0	0	1	2	protein modification/signaling
spindle assembly	GO:0051225	0	0	1	1	2	cell cycle
stem cell population maintenance	GO:0019827	1	0	0	1	2	morphogenesis/development
structural constituent of nuclear pore	GO:0017056	0	1	1	0	2	cellular component organization
telomerase RNA binding	GO:0070034	0	1	0	1	2	cell cycle
telomere maintenance via telomerase	GO:0007004	0	0	1	1	2	cell cycle
transcription export complex	GO:0000346	0	1	1	0	2	gene regulation
transcription repressor complex	GO:0017053	0	0	1	1	2	gene regulation
translational initiation	GO:0006413	0	1	0	1	2	gene regulation
U2-type precatalytic spliceosome	GO:0071005	0	0	1	1	2	gene regulation
U2-type prespliceosome	GO:0071004	1	1	0	0	2	gene regulation
ubiquitin-like protein binding	GO:0032182	1	0	0	1	2	protein modification/signaling
ubiquitin-like protein conjugating enzyme activity	GO:0061650	0	0	1	1	2	metabolic process
ubiquitin binding	GO:0043130	0	1	1	0	2	protein modification/signaling
vesicle cargo loading	GO:0035459	1	0	1	0	2	transport
viral gene expression	GO:0019080	1	1	0	0	2	viral related process
viral transcription	GO:0019083	0	0	1	1	2	viral related process
viral translation	GO:0019081	1	0	0	1	2	viral related process
XY body	GO:0001741	0	0	1	1	2	cellular component organization
'de novo' protein folding	GO:0006458	1	0	0	0	1	protein modification/signaling
90S preribosome	GO:0030686	0	1	0	0	1	cellular component organization
acetylation-dependent protein binding	GO:0140033	0	0	1	0	1	protein modification/signaling
actin filament	GO:0005884	0	0	0	1	1	cellular component organization
actin filament bundle	GO:0032432	1	0	0	0	1	cellular component organization
acyl-CoA metabolic process	GO:0006637	1	0	0	0	1	metabolic process
adherens junction	GO:0005912	1	0	0	0	1	cell adhesion
adherens junction organization	GO:0034332	1	0	0	0	1	cell adhesion
ADP binding	GO:0043531	0	1	0	0	1	metabolic process
aerobic respiration	GO:0009060	0	1	0	0	1	metabolic process
aggresome	GO:0016235	0	0	0	1	1	cellular component organization
alpha-beta T cell activation	GO:0046631	0	0	0	1	1	immune system process
alternative mRNA splicing, via spliceosome	GO:0000380	0	1	0	0	1	gene regulation
aminoacyl-tRNA synthetase multienzyme complex	GO:0017101	0	0	0	1	1	metabolic process
amyloid-beta metabolic process	GO:0050435	0	0	0	1	1	neural related process
amyloid fibril formation	GO:1990000	0	0	0	1	1	neural related process
androgen receptor signaling pathway	GO:0030521	0	0	0	1	1	receptor related process
animal organ regeneration	GO:0031100	0	0	1	0	1	morphogenesis/development
anoikis	GO:0043276	0	0	0	1	1	cell death
antiviral innate immune response	GO:0140374	0	1	0	0	1	viral related process
aortic valve development	GO:0003176	0	0	0	1	1	morphogenesis/development
ATPase activator activity	GO:0001671	1	0	0	0	1	protein modification/signaling
autolysosome	GO:0044754	0	0	0	1	1	metabolic process
autophagosome organization	GO:1905037	0	0	0	1	1	cellular component organization
autophagy of mitochondrion	GO:0000422	0	0	0	1	1	metabolic process
axon ensheathment	GO:0008366	0	0	0	1	1	neural related process
azurophil granule	GO:0042582	0	0	0	1	1	metabolic process
beta-catenin destruction complex	GO:0030877	0	0	0	1	1	protein modification/signaling
beta-tubulin binding	GO:0048487	0	0	1	0	1	cellular component organization
blood vessel endothelial cell migration	GO:0043534	0	0	0	1	1	multicellular organismal process
cadherin binding involved in cell-cell adhesion	GO:0098641	1	0	0	0	1	cell adhesion
carbohydrate catabolic process	GO:0016052	1	0	0	0	1	metabolic process
cardiac muscle hypertrophy	GO:0003300	0	0	0	1	1	multicellular organismal process
cardiocyte differentiation	GO:0035051	0	0	0	1	1	morphogenesis/development
cation-transporting ATPase complex	GO:0090533	1	0	0	0	1	transport
cell-cell contact zone	GO:0044291	1	0	0	0	1	cell adhesion
cell-substrate junction assembly	GO:0007044	1	0	0	0	1	cellular component organization
cell-substrate junction organization	GO:0150115	0	0	0	1	1	cellular component organization
cell cycle G2/M phase transition	GO:0044839	0	0	1	0	1	cell cycle
cell division site	GO:0032153	0	0	1	0	1	cell cycle
cellular response to angiotensin	GO:1904385	0	0	0	1	1	response to stimulus
cellular response to BMP stimulus	GO:0071773	0	0	0	1	1	response to stimulus
cellular response to corticosteroid stimulus	GO:0071384	0	0	0	1	1	response to stimulus
cellular response to gamma radiation	GO:0071480	0	0	0	1	1	response to stimulus
cellular response to glucose starvation	GO:0042149	0	0	0	1	1	stress response
cellular response to growth hormone stimulus	GO:0071378	0	0	0	1	1	response to stimulus
cellular response to hydrogen peroxide	GO:0070301	0	0	0	1	1	stress response
cellular response to hypoxia	GO:0071456	0	0	0	1	1	stress response
cellular response to interleukin-4	GO:0071353	0	0	0	1	1	immune system process
cellular response to interleukin-7	GO:0098761	0	0	0	1	1	immune system process
cellular response to ionizing radiation	GO:0071479	0	0	0	1	1	stress response
cellular response to ketone	GO:1901655	0	0	0	1	1	response to stimulus
cellular response to lectin	GO:1990858	0	0	0	1	1	response to stimulus
cellular response to leucine starvation	GO:1990253	0	0	1	0	1	response to stimulus
cellular response to leukemia inhibitory factor	GO:1990830	0	0	1	0	1	immune system process
cellular response to mechanical stimulus	GO:0071260	0	0	0	1	1	response to stimulus
cellular response to nerve growth factor stimulus	GO:1990090	0	0	1	0	1	response to stimulus
cellular response to reactive oxygen species	GO:0034614	0	0	0	1	1	stress response
cellular response to virus	GO:0098586	0	0	0	1	1	viral related process
cellular response to X-ray	GO:0071481	0	0	0	1	1	response to stimulus
CHD-type complex	GO:0090545	0	0	1	0	1	gene regulation
chromatin silencing complex	GO:0005677	0	0	0	1	1	cellular component organization
cis-trans isomerase activity	GO:0016859	0	0	1	0	1	metabolic process
clathrin-coated vesicle membrane	GO:0030665	1	0	0	0	1	cellular component organization
clathrin vesicle coat	GO:0030125	1	0	0	0	1	cellular component organization
CMG complex	GO:0071162	0	0	0	1	1	cell cycle
coated vesicle membrane	GO:0030662	0	1	0	0	1	cellular component organization
columnar/cuboidal epithelial cell development	GO:0002066	0	0	0	1	1	morphogenesis/development
contractile actin filament bundle assembly	GO:0030038	1	0	0	0	1	cellular component organization
COPII-coated vesicle cargo loading	GO:0090110	0	0	1	0	1	transport
COPII vesicle coat	GO:0030127	1	0	0	0	1	cellular component organization
costamere	GO:0043034	1	0	0	0	1	cellular component organization
cullin-RING ubiquitin ligase complex	GO:0031461	0	0	0	1	1	protein modification/signaling
cyclin binding	GO:0030332	0	0	0	1	1	cell cycle
cysteine-type endopeptidase activity	GO:0004197	0	0	0	1	1	cell death
cytochrome complex	GO:0070069	0	1	0	0	1	metabolic process
cytokine production involved in immune response	GO:0002367	0	0	0	1	1	immune system process
cytoplasmic pattern recognition receptor signaling pathway	GO:0002753	0	0	0	1	1	NA
cytoplasmic ubiquitin ligase complex	GO:0000153	0	0	0	1	1	metabolic process
dendritic spine development	GO:0060996	0	0	0	1	1	neural related process
development of primary female sexual characteristics	GO:0046545	0	0	0	1	1	morphogenesis/development
diacylglycerol-dependent serine/threonine kinase activity	GO:0004697	0	0	0	1	1	NA
dicarboxylic acid metabolic process	GO:0043648	1	0	0	0	1	metabolic process
DNA-templated transcription elongation	GO:0006354	1	0	0	0	1	gene regulation
DNA-templated transcription initiation	GO:0006352	0	0	1	0	1	gene regulation
DNA conformation change	GO:0071103	1	0	0	0	1	cell cycle
DNA damage checkpoint signaling	GO:0000077	0	0	0	1	1	cell cycle
DNA damage response, signal transduction by p53 class mediator	GO:0030330	0	0	1	0	1	stress response
DNA duplex unwinding	GO:0032508	0	0	0	1	1	cell cycle
DNA methylation	GO:0006306	0	0	1	0	1	gene regulation
DNA modification	GO:0006304	0	0	1	0	1	gene regulation
double-strand break repair via homologous recombination	GO:0000724	0	1	0	0	1	stress response
dynactin binding	GO:0034452	0	0	1	0	1	protein modification/signaling
early endosome to late endosome transport	GO:0045022	0	0	0	1	1	ER/endosome/lysosome related process
electron transfer activity	GO:0009055	0	1	0	0	1	metabolic process
endocrine system development	GO:0035270	0	0	0	1	1	morphogenesis/development
endocytic vesicle lumen	GO:0071682	0	0	0	1	1	cellular component organization
endoderm development	GO:0007492	0	0	0	1	1	morphogenesis/development
endopeptidase complex	GO:1905369	0	0	1	0	1	cell death
endoplasmic reticulum chaperone complex	GO:0034663	1	0	0	0	1	ER/endosome/lysosome related process
endoplasmic reticulum unfolded protein response	GO:0030968	0	0	0	1	1	stress response
endothelial cell proliferation	GO:0001935	0	0	0	1	1	cell cycle
endothelium development	GO:0003158	0	0	0	1	1	morphogenesis/development
ER-nucleus signaling pathway	GO:0006984	0	0	0	1	1	ER/endosome/lysosome related process
ERAD pathway	GO:0036503	0	0	0	1	1	ER/endosome/lysosome related process
erythrocyte homeostasis	GO:0034101	1	0	0	0	1	multicellular organismal process
ESC/E(Z) complex	GO:0035098	0	0	1	0	1	protein modification/signaling
establishment of endothelial barrier	GO:0061028	0	0	0	1	1	morphogenesis/development
establishment of protein localization to chromosome	GO:0070199	0	0	1	0	1	transport
establishment of protein localization to mitochondrion	GO:0072655	0	0	0	1	1	transport
establishment of RNA localization	GO:0051236	0	0	0	1	1	transport
eukaryotic initiation factor 4E binding	GO:0008190	0	0	1	0	1	metabolic process
eukaryotic translation initiation factor 3 complex	GO:0005852	0	0	1	0	1	gene regulation
eukaryotic translation initiation factor 4F complex	GO:0016281	0	0	1	0	1	cellular component organization
exonuclease activity	GO:0004527	0	1	0	0	1	cell cycle
exonucleolytic catabolism of deadenylated mRNA	GO:0043928	0	1	0	0	1	metabolic process
exoribonuclease complex	GO:1905354	0	1	0	0	1	gene regulation
extrinsic apoptotic signaling pathway via death domain receptors	GO:0008625	0	0	0	1	1	cell death
extrinsic component of cytoplasmic side of plasma membrane	GO:0031234	1	0	0	0	1	cellular component organization
female pregnancy	GO:0007565	0	0	0	1	1	multicellular organismal process
ficolin-1-rich granule	GO:0101002	0	1	0	0	1	immune system process
FK506 binding	GO:0005528	0	0	1	0	1	metabolic process
fructose 6-phosphate metabolic process	GO:0006002	1	0	0	0	1	metabolic process
G protein activity	GO:0003925	0	0	0	1	1	protein modification/signaling
gastrulation	GO:0007369	0	0	0	1	1	morphogenesis/development
gland morphogenesis	GO:0022612	0	0	0	1	1	morphogenesis/development
glial cell development	GO:0021782	0	0	0	1	1	neural related process
glucocorticoid receptor signaling pathway	GO:0042921	1	0	0	0	1	receptor related process
gluconeogenesis	GO:0006094	1	0	0	0	1	metabolic process
glucose 6-phosphate metabolic process	GO:0051156	1	0	0	0	1	metabolic process
glutamine family amino acid metabolic process	GO:0009064	1	0	0	0	1	metabolic process
GMP metabolic process	GO:0046037	1	0	0	0	1	metabolic process
Golgi inheritance	GO:0048313	0	1	0	0	1	cell cycle
growth cone	GO:0030426	1	0	0	0	1	cellular component organization
growth hormone receptor signaling pathway via JAK-STAT	GO:0060397	0	0	0	1	1	receptor related process
hematopoietic or lymphoid organ development	GO:0048534	0	0	0	1	1	morphogenesis/development
hematopoietic progenitor cell differentiation	GO:0002244	0	0	0	1	1	immune system process
heterochromatin formation	GO:0031507	0	1	0	0	1	gene regulation
heterochromatin organization	GO:0070828	0	0	1	0	1	gene regulation
hippocampus development	GO:0021766	0	0	1	0	1	morphogenesis/development
histone acetyltransferase activity	GO:0004402	0	0	1	0	1	gene regulation
histone acetyltransferase complex	GO:0000123	0	0	1	0	1	gene regulation
histone deacetylase activity	GO:0004407	0	0	0	1	1	metabolic process
histone H3K36 methyltransferase activity	GO:0046975	0	0	1	0	1	metabolic process
histone H3K4 methyltransferase activity	GO:0042800	0	1	0	0	1	metabolic process
histone H3K4 trimethyltransferase activity	GO:0140999	0	0	1	0	1	metabolic process
histone kinase activity	GO:0035173	0	0	0	1	1	gene regulation
histone methyltransferase complex	GO:0035097	0	0	1	0	1	gene regulation
histone mRNA catabolic process	GO:0071044	0	1	0	0	1	metabolic process
histone mRNA metabolic process	GO:0008334	0	1	0	0	1	metabolic process
homotypic cell-cell adhesion	GO:0034109	0	0	0	1	1	cell adhesion
I-SMAD binding	GO:0070411	0	0	0	1	1	protein modification/signaling
immune response-regulating cell surface receptor signaling pathway involved in phagocytosis	GO:0002433	0	0	0	1	1	immune system process
import into nucleus	GO:0051170	0	1	0	0	1	transport
Ino80 complex	GO:0031011	0	1	0	0	1	protein modification/signaling
insulin receptor signaling pathway	GO:0008286	1	0	0	0	1	receptor related process
integrin-mediated signaling pathway	GO:0007229	0	0	0	1	1	protein modification/signaling
interferon-alpha production	GO:0032607	0	0	0	1	1	immune system process
interferon-mediated signaling pathway	GO:0140888	0	0	0	1	1	immune system process
interleukin-6-mediated signaling pathway	GO:0070102	1	0	0	0	1	immune system process
intra-Golgi vesicle-mediated transport	GO:0006891	0	1	0	0	1	ER/endosome/lysosome related process
intracellular estrogen receptor signaling pathway	GO:0030520	0	0	0	1	1	receptor related process
intracellular glucose homeostasis	GO:0001678	0	0	1	0	1	metabolic process
intracellular steroid hormone receptor signaling pathway	GO:0030518	1	0	0	0	1	receptor related process
IRES-dependent viral translational initiation	GO:0075522	0	0	1	0	1	viral related process
kinetochore	GO:0000776	0	0	0	1	1	cell cycle
lactation	GO:0007595	0	0	0	1	1	multicellular organismal process
lamellipodium organization	GO:0097581	1	0	0	0	1	cellular component organization
large ribosomal subunit	GO:0015934	1	0	0	0	1	cellular component organization
leukocyte apoptotic process	GO:0071887	0	0	0	1	1	cell death
leukocyte homeostasis	GO:0001776	0	0	0	1	1	immune system process
limbic system development	GO:0021761	0	0	0	1	1	morphogenesis/development
lipopolysaccharide-mediated signaling pathway	GO:0031663	0	0	0	1	1	immune system process
macromolecule methylation	GO:0043414	0	0	1	0	1	metabolic process
macrophage differentiation	GO:0030225	0	0	0	1	1	immune system process
maintenance of cell number	GO:0098727	0	0	1	0	1	morphogenesis/development
male gonad development	GO:0008584	0	0	0	1	1	morphogenesis/development
male sex differentiation	GO:0046661	1	0	0	0	1	morphogenesis/development
mammary gland development	GO:0030879	0	0	0	1	1	morphogenesis/development
mammary gland morphogenesis	GO:0060443	0	0	0	1	1	morphogenesis/development
MAP kinase activity	GO:0004707	0	0	0	1	1	protein modification/signaling
MAP kinase kinase activity	GO:0004708	0	0	0	1	1	protein modification/signaling
maternal process involved in female pregnancy	GO:0060135	0	0	0	1	1	morphogenesis/development
maturation of 5.8S rRNA	GO:0000460	0	1	0	0	1	metabolic process
maturation of SSU-rRNA from tricistronic rRNA transcript (SSU-rRNA, 5.8S rRNA, LSU-rRNA)	GO:0000462	0	1	0	0	1	gene regulation
MCM complex	GO:0042555	0	0	0	1	1	cellular component organization
membrane coat	GO:0030117	1	0	0	0	1	cellular component organization
methylated histone binding	GO:0035064	0	0	1	0	1	protein modification/signaling
methyltransferase complex	GO:0034708	0	1	0	0	1	gene regulation
miRNA-mediated gene silencing by inhibition of translation	GO:0035278	0	0	1	0	1	gene regulation
miRNA binding	GO:0035198	0	1	0	0	1	gene regulation
mitochondrial large ribosomal subunit	GO:0005762	0	1	0	0	1	cellular component organization
mitochondrial membrane organization	GO:0007006	1	0	0	0	1	cellular component organization
mitochondrial proton-transporting ATP synthase complex, coupling factor F(o)	GO:0000276	0	1	0	0	1	cellular component organization
mitochondrial respiratory chain complex assembly	GO:0033108	0	1	0	0	1	cellular component organization
mitochondrial translation	GO:0032543	0	1	0	0	1	gene regulation
mitochondrial transport	GO:0006839	1	0	0	0	1	transport
mitogen-activated protein kinase binding	GO:0051019	0	0	0	1	1	protein modification/signaling
mitophagy	GO:0000423	0	0	0	1	1	cellular component organization
mitotic cytokinesis	GO:0000281	0	0	1	0	1	cell cycle
mitotic DNA damage checkpoint signaling	GO:0044773	0	0	1	0	1	cell cycle
mitotic metaphase chromosome alignment	GO:0007080	0	1	0	0	1	cell cycle
mitotic sister chromatid separation	GO:0051306	0	0	1	0	1	cell cycle
mitotic spindle organization	GO:0007052	0	1	0	0	1	cell cycle
modulation by host of viral genome replication	GO:0044827	0	0	1	0	1	viral related process
modulation by host of viral process	GO:0044788	1	0	0	0	1	viral related process
monosaccharide biosynthetic process	GO:0046364	0	1	0	0	1	metabolic process
mRNA stabilization	GO:0048255	1	0	0	0	1	gene regulation
mRNA transcription	GO:0009299	1	0	0	0	1	gene regulation
multicellular organism growth	GO:0035264	0	0	0	1	1	multicellular organismal process
muscle cell apoptotic process	GO:0010657	0	0	0	1	1	cell death
myeloid cell apoptotic process	GO:0033028	0	0	0	1	1	cell death
myeloid leukocyte cytokine production	GO:0061082	0	0	0	1	1	immune system process
myosin phosphatase activity	GO:0017018	0	0	1	0	1	metabolic process
N-terminal protein amino acid modification	GO:0031365	0	0	1	0	1	protein modification/signaling
NAD binding	GO:0051287	1	0	0	0	1	metabolic process
NAD+ binding	GO:0070403	1	0	0	0	1	metabolic process
NADH dehydrogenase activity	GO:0003954	0	1	0	0	1	metabolic process
NADH metabolic process	GO:0006734	1	0	0	0	1	metabolic process
NADP metabolic process	GO:0006739	1	0	0	0	1	metabolic process
nBAF complex	GO:0071565	0	0	1	0	1	gene regulation
ncRNA catabolic process	GO:0034661	0	1	0	0	1	metabolic process
negative regulation of amide metabolic process	GO:0034249	0	0	1	0	1	metabolic process
negative regulation of autophagy	GO:0010507	0	0	0	1	1	metabolic process
negative regulation of cardiac muscle hypertrophy	GO:0010614	0	0	0	1	1	multicellular organismal process
negative regulation of cysteine-type endopeptidase activity involved in apoptotic process	GO:0043154	0	0	0	1	1	cell death
negative regulation of cytoplasmic pattern recognition receptor signaling pathway	GO:0039532	0	0	0	1	1	NA
negative regulation of dephosphorylation	GO:0035305	0	0	1	0	1	metabolic process
negative regulation of DNA-binding transcription factor activity	GO:0043433	0	0	0	1	1	gene regulation
negative regulation of epithelial cell apoptotic process	GO:1904036	0	0	0	1	1	cell death
negative regulation of epithelial cell proliferation	GO:0050680	0	0	0	1	1	cell cycle
negative regulation of extrinsic apoptotic signaling pathway	GO:2001237	1	0	0	0	1	cell death
negative regulation of extrinsic apoptotic signaling pathway via death domain receptors	GO:1902042	0	0	0	1	1	cell death
negative regulation of hydrolase activity	GO:0051346	0	0	0	1	1	metabolic process
negative regulation of inflammatory response	GO:0050728	0	0	0	1	1	immune system process
negative regulation of MAP kinase activity	GO:0043407	0	0	0	1	1	protein modification/signaling
negative regulation of MAPK cascade	GO:0043409	0	0	0	1	1	protein modification/signaling
negative regulation of neuron apoptotic process	GO:0043524	0	0	0	1	1	cell death
negative regulation of oxidative stress-induced intrinsic apoptotic signaling pathway	GO:1902176	0	0	0	1	1	cell death
negative regulation of protein catabolic process	GO:0042177	0	0	0	1	1	metabolic process
negative regulation of protein modification by small protein conjugation or removal	GO:1903321	1	0	0	0	1	protein modification/signaling
negative regulation of protein ubiquitination	GO:0031397	0	0	0	1	1	protein modification/signaling
negative regulation of reactive oxygen species metabolic process	GO:2000378	0	0	0	1	1	stress response
negative regulation of receptor signaling pathway via STAT	GO:1904893	0	0	0	1	1	receptor related process
negative regulation of telomere maintenance	GO:0032205	0	1	0	0	1	cell cycle
negative regulation of telomere maintenance via telomere lengthening	GO:1904357	0	0	1	0	1	cell cycle
negative regulation of TOR signaling	GO:0032007	0	0	0	1	1	protein modification/signaling
negative regulation of translational initiation	GO:0045947	0	0	1	0	1	gene regulation
negative regulation of type I interferon production	GO:0032480	0	0	0	1	1	immune system process
negative regulation of ubiquitin-dependent protein catabolic process	GO:2000059	1	0	0	0	1	metabolic process
neural nucleus development	GO:0048857	0	1	0	0	1	neural related process
neuron projection organization	GO:0106027	0	0	0	1	1	neural related process
NF-kappaB binding	GO:0051059	0	0	0	1	1	immune system process
NLS-dependent protein nuclear import complex	GO:0042564	0	1	0	0	1	cellular component organization
non-canonical NF-kappaB signal transduction	GO:0038061	0	0	0	1	1	immune system process
non-membrane spanning protein tyrosine phosphatase activity	GO:0004726	1	0	0	0	1	metabolic process
nuclear estrogen receptor binding	GO:0030331	0	0	0	1	1	receptor related process
nuclear export signal receptor activity	GO:0005049	0	1	0	0	1	transport
nuclear import signal receptor activity	GO:0061608	0	0	1	0	1	transport
nuclear inclusion body	GO:0042405	0	0	1	0	1	cellular component organization
nuclear localization sequence binding	GO:0008139	0	0	1	0	1	transport
nuclear matrix	GO:0016363	0	0	0	1	1	cellular component organization
nuclear pore complex assembly	GO:0051292	0	1	0	0	1	cellular component organization
nuclear pore organization	GO:0006999	0	0	1	0	1	cellular component organization
nuclear pore outer ring	GO:0031080	0	1	0	0	1	cellular component organization
nucleic acid transport	GO:0050657	0	1	0	0	1	transport
nucleobase biosynthetic process	GO:0046112	1	0	0	0	1	metabolic process
nucleoid	GO:0009295	1	0	0	0	1	cellular component organization
nucleolar exosome (RNase complex)	GO:0101019	0	1	0	0	1	gene regulation
nucleolus organization	GO:0007000	0	0	0	1	1	cellular component organization
nucleoside diphosphate metabolic process	GO:0009132	0	0	0	1	1	metabolic process
nucleosome	GO:0000786	0	1	0	0	1	gene regulation
organ growth	GO:0035265	0	0	0	1	1	morphogenesis/development
organellar small ribosomal subunit	GO:0000314	0	1	0	0	1	cellular component organization
organelle disassembly	GO:1903008	0	0	1	0	1	cellular component organization
oxidoreductase activity, acting on NAD(P)H	GO:0016651	0	1	0	0	1	metabolic process
oxidoreductase activity, acting on the CH-OH group of donors, NAD or NADP as acceptor	GO:0016616	1	0	0	0	1	metabolic process
oxidoreductase complex	GO:1990204	0	1	0	0	1	metabolic process
paraspeckles	GO:0042382	1	0	0	0	1	cellular component organization
PcG protein complex	GO:0031519	0	0	1	0	1	gene regulation
peptidyl-threonine modification	GO:0018210	0	0	1	0	1	protein modification/signaling
peptidyl-tyrosine autophosphorylation	GO:0038083	0	0	0	1	1	protein modification/signaling
pericentric heterochromatin	GO:0005721	0	0	1	0	1	cellular component organization
phosphatase regulator activity	GO:0019208	0	0	1	0	1	protein modification/signaling
phospholipase binding	GO:0043274	0	0	0	1	1	metabolic process
phosphoserine residue binding	GO:0050815	0	0	1	0	1	protein modification/signaling
phosphotyrosine residue binding	GO:0001784	0	0	0	1	1	protein modification/signaling
placenta development	GO:0001890	0	0	0	1	1	morphogenesis/development
platelet-derived growth factor receptor signaling pathway	GO:0048008	0	0	0	1	1	immune system process
PML body	GO:0016605	0	0	1	0	1	cellular component organization
podosome	GO:0002102	1	0	0	0	1	cellular component organization
poly-purine tract binding	GO:0070717	0	0	1	0	1	gene regulation
poly(U) RNA binding	GO:0008266	0	0	1	0	1	gene regulation
polyubiquitin modification-dependent protein binding	GO:0031593	0	0	0	1	1	protein modification/signaling
positive regulation by host of viral transcription	GO:0043923	0	0	1	0	1	viral related process
positive regulation of ATP-dependent activity	GO:0032781	1	0	0	0	1	metabolic process
positive regulation of attachment of spindle microtubules to kinetochore	GO:0051987	0	0	0	1	1	cell cycle
positive regulation of autophagy	GO:0010508	0	0	0	1	1	metabolic process
positive regulation of blood vessel endothelial cell migration	GO:0043536	0	0	0	1	1	multicellular organismal process
positive regulation of canonical Wnt signaling pathway	GO:0090263	0	0	0	1	1	protein modification/signaling
positive regulation of cell-substrate adhesion	GO:0010811	0	0	0	1	1	cell adhesion
positive regulation of cell cycle phase transition	GO:1901989	0	0	0	1	1	cell cycle
positive regulation of chromosome segregation	GO:0051984	0	1	0	0	1	cell cycle
positive regulation of cysteine-type endopeptidase activity involved in apoptotic process	GO:0043280	0	0	0	1	1	cell death
positive regulation of cytokinesis	GO:0032467	0	0	1	0	1	cell cycle
positive regulation of dephosphorylation	GO:0035306	0	0	1	0	1	metabolic process
positive regulation of double-strand break repair via homologous recombination	GO:1905168	0	1	0	0	1	stress response
positive regulation of endocytosis	GO:0045807	0	0	0	1	1	transport
positive regulation of epithelial cell migration	GO:0010634	0	0	0	1	1	multicellular organismal process
positive regulation of erythrocyte differentiation	GO:0045648	0	0	0	1	1	morphogenesis/development
positive regulation of fibroblast migration	GO:0010763	0	0	0	1	1	multicellular organismal process
positive regulation of fibroblast proliferation	GO:0048146	0	0	0	1	1	cell cycle
positive regulation of insulin receptor signaling pathway	GO:0046628	1	0	0	0	1	receptor related process
positive regulation of intracellular estrogen receptor signaling pathway	GO:0033148	0	0	0	1	1	receptor related process
positive regulation of intrinsic apoptotic signaling pathway	GO:2001244	0	0	0	1	1	cell death
positive regulation of lamellipodium organization	GO:1902745	1	0	0	0	1	cellular component organization
positive regulation of leukocyte mediated immunity	GO:0002705	0	0	0	1	1	immune system process
positive regulation of miRNA metabolic process	GO:2000630	0	0	0	1	1	metabolic process
positive regulation of mitochondrion organization	GO:0010822	0	0	0	1	1	cellular component organization
positive regulation of mRNA splicing, via spliceosome	GO:0048026	0	1	0	0	1	gene regulation
positive regulation of neuron apoptotic process	GO:0043525	0	0	0	1	1	cell death
positive regulation of nucleocytoplasmic transport	GO:0046824	0	0	1	0	1	transport
positive regulation of peptidyl-serine phosphorylation	GO:0033138	0	0	0	1	1	protein modification/signaling
positive regulation of post-transcriptional gene silencing by RNA	GO:1900370	0	0	1	0	1	gene regulation
positive regulation of production of molecular mediator of immune response	GO:0002702	0	0	0	1	1	immune system process
positive regulation of proteasomal ubiquitin-dependent protein catabolic process	GO:0032436	0	0	0	1	1	metabolic process
positive regulation of protein binding	GO:0032092	1	0	0	0	1	other
positive regulation of protein localization to plasma membrane	GO:1903078	1	0	0	0	1	transport
positive regulation of protein modification by small protein conjugation or removal	GO:1903322	0	1	0	0	1	protein modification/signaling
positive regulation of protein serine/threonine kinase activity	GO:0071902	0	0	0	1	1	protein modification/signaling
positive regulation of proteolysis involved in protein catabolic process	GO:1903052	0	0	1	0	1	metabolic process
positive regulation of smooth muscle cell proliferation	GO:0048661	0	0	0	1	1	cell cycle
positive regulation of stem cell population maintenance	GO:1902459	0	0	0	1	1	morphogenesis/development
positive regulation of transmembrane receptor protein serine/threonine kinase signaling pathway	GO:0090100	0	0	0	1	1	receptor related process
positive regulation of type I interferon production	GO:0032481	1	0	0	0	1	immune system process
positive regulation of vasculature development	GO:1904018	0	0	0	1	1	morphogenesis/development
positive regulation of viral genome replication	GO:0045070	0	0	1	0	1	viral related process
post-embryonic development	GO:0009791	0	0	0	1	1	morphogenesis/development
postreplication repair	GO:0006301	0	0	1	0	1	stress response
postsynaptic specialization, intracellular component	GO:0099091	1	0	0	0	1	cellular component organization
pre-mRNA intronic binding	GO:0097157	0	0	1	0	1	gene regulation
precatalytic spliceosome	GO:0071011	0	1	0	0	1	gene regulation
preribosome, large subunit precursor	GO:0030687	0	1	0	0	1	cellular component organization
preribosome, small subunit precursor	GO:0030688	0	1	0	0	1	cellular component organization
prespliceosome	GO:0071010	0	0	1	0	1	gene regulation
presynaptic endocytosis	GO:0140238	0	0	1	0	1	transport
primary active transmembrane transporter activity	GO:0015399	0	1	0	0	1	transport
primary lysosome	GO:0005766	1	0	0	0	1	cellular component organization
progesterone receptor signaling pathway	GO:0050847	1	0	0	0	1	receptor related process
prostate gland development	GO:0030850	0	0	0	1	1	morphogenesis/development
protease binding	GO:0002020	0	0	0	1	1	metabolic process
proteasome binding	GO:0070628	0	0	0	1	1	metabolic process
proteasome core complex, alpha-subunit complex	GO:0019773	0	1	0	0	1	cellular component organization
protein acylation	GO:0043543	0	0	1	0	1	protein modification/signaling
protein K6-linked ubiquitination	GO:0085020	0	0	0	1	1	protein modification/signaling
protein localization to chromatin	GO:0071168	0	0	1	0	1	transport
protein localization to chromosome, centromeric region	GO:0071459	0	1	0	0	1	cellular component organization
protein localization to endosome	GO:0036010	0	0	0	1	1	ER/endosome/lysosome related process
protein localization to mitochondrion	GO:0070585	1	0	0	0	1	transport
protein localization to nuclear envelope	GO:0090435	0	0	1	0	1	transport
protein lysine deacetylase activity	GO:0033558	0	0	1	0	1	metabolic process
protein modification by small protein removal	GO:0070646	0	0	1	0	1	protein modification/signaling
protein monoubiquitination	GO:0006513	0	0	1	0	1	protein modification/signaling
protein neddylation	GO:0045116	0	0	0	1	1	protein modification/signaling
protein phosphorylated amino acid binding	GO:0045309	0	0	1	0	1	protein modification/signaling
protein refolding	GO:0042026	0	0	1	0	1	other
protein serine/threonine kinase activator activity	GO:0043539	0	0	1	0	1	protein modification/signaling
protein serine/threonine phosphatase complex	GO:0008287	0	0	1	0	1	protein modification/signaling
protein serine/threonine/tyrosine kinase activity	GO:0004712	0	0	0	1	1	protein modification/signaling
protein tyrosine kinase binding	GO:1990782	1	0	0	0	1	protein modification/signaling
proton-transporting ATP synthase complex	GO:0045259	0	1	0	0	1	transport
proton channel activity	GO:0015252	0	1	0	0	1	transport
pseudopodium	GO:0031143	0	0	0	1	1	transport
purine nucleobase metabolic process	GO:0006144	1	0	0	0	1	metabolic process
purine nucleoside triphosphate biosynthetic process	GO:0009145	0	1	0	0	1	metabolic process
purine ribonucleoside monophosphate biosynthetic process	GO:0009168	1	0	0	0	1	metabolic process
R-SMAD binding	GO:0070412	0	0	0	1	1	receptor related process
receptor signaling pathway via STAT	GO:0097696	0	0	0	1	1	receptor related process
regeneration	GO:0031099	0	0	1	0	1	morphogenesis/development
regulation of actin filament length	GO:0030832	1	0	0	0	1	cellular component organization
regulation of androgen receptor signaling pathway	GO:0060765	0	0	1	0	1	receptor related process
regulation of ATP metabolic process	GO:1903578	0	0	0	1	1	metabolic process
regulation of attachment of spindle microtubules to kinetochore	GO:0051988	0	0	0	1	1	cell cycle
regulation of autophagy of mitochondrion	GO:1903146	0	0	0	1	1	cell death
regulation of carbohydrate biosynthetic process	GO:0043255	1	0	0	0	1	metabolic process
regulation of carbohydrate metabolic process	GO:0006109	0	0	0	1	1	metabolic process
regulation of cell-matrix adhesion	GO:0001952	0	0	0	1	1	cell adhesion
regulation of cell cycle G2/M phase transition	GO:1902749	0	0	0	1	1	cell cycle
regulation of cellular response to heat	GO:1900034	0	0	1	0	1	response to stimulus
regulation of cellular response to insulin stimulus	GO:1900076	1	0	0	0	1	immune system process
regulation of cellular response to transforming growth factor beta stimulus	GO:1903844	0	0	0	1	1	response to stimulus
regulation of centrosome duplication	GO:0010824	0	0	1	0	1	cell cycle
regulation of chromatin organization	GO:1902275	0	0	0	1	1	cell cycle
regulation of cytokinesis	GO:0032465	0	0	1	0	1	cell cycle
regulation of defense response to virus	GO:0050688	0	0	0	1	1	viral related process
regulation of deoxyribonuclease activity	GO:0032070	1	0	0	0	1	metabolic process
regulation of DNA-templated DNA replication	GO:0090329	1	0	0	0	1	cell cycle
regulation of DNA binding	GO:0051101	0	0	0	1	1	gene regulation
regulation of DNA damage response, signal transduction by p53 class mediator	GO:0043516	0	0	0	1	1	stress response
regulation of endoplasmic reticulum stress-induced intrinsic apoptotic signaling pathway	GO:1902235	0	0	0	1	1	cell death
regulation of epithelial to mesenchymal transition	GO:0010717	0	0	0	1	1	morphogenesis/development
regulation of extrinsic apoptotic signaling pathway	GO:2001236	0	0	0	1	1	cell death
regulation of focal adhesion assembly	GO:0051893	0	0	1	0	1	cell adhesion
regulation of gene silencing by regulatory ncRNA	GO:0060966	0	0	1	0	1	gene regulation
regulation of gliogenesis	GO:0014013	0	0	0	1	1	neural related process
regulation of hematopoietic progenitor cell differentiation	GO:1901532	0	0	0	1	1	morphogenesis/development
regulation of insulin receptor signaling pathway	GO:0046626	0	0	0	1	1	receptor related process
regulation of interferon-beta production	GO:0032648	0	0	0	1	1	immune system process
regulation of intrinsic apoptotic signaling pathway by p53 class mediator	GO:1902253	0	0	0	1	1	cell death
regulation of intrinsic apoptotic signaling pathway in response to DNA damage	GO:1902229	0	0	0	1	1	cell death
regulation of JNK cascade	GO:0046328	0	0	0	1	1	stress response
regulation of MAP kinase activity	GO:0043405	0	0	0	1	1	protein modification/signaling
regulation of metaphase plate congression	GO:0090235	0	1	0	0	1	cell cycle
regulation of microtubule cytoskeleton organization	GO:0070507	0	0	1	0	1	cellular component organization
regulation of mitochondrion organization	GO:0010821	0	0	0	1	1	cellular component organization
regulation of mitotic nuclear division	GO:0007088	0	0	1	0	1	cell cycle
regulation of mitotic sister chromatid segregation	GO:0033047	0	0	0	1	1	cell cycle
regulation of mRNA processing	GO:0050684	0	0	0	1	1	gene regulation
regulation of mRNA splicing, via spliceosome	GO:0048024	0	0	1	0	1	gene regulation
regulation of mRNA stability	GO:0043488	0	0	0	1	1	gene regulation
regulation of multicellular organism growth	GO:0040014	0	0	0	1	1	multicellular organismal process
regulation of muscle cell differentiation	GO:0051147	0	0	0	1	1	morphogenesis/development
regulation of neuron projection regeneration	GO:0070570	0	0	1	0	1	neural related process
regulation of nuclear-transcribed mRNA catabolic process, nonsense-mediated decay	GO:2000622	0	1	0	0	1	gene regulation
regulation of nuclease activity	GO:0032069	1	0	0	0	1	metabolic process
regulation of nucleobase-containing compound transport	GO:0032239	0	1	0	0	1	transport
regulation of nucleocytoplasmic transport	GO:0046822	0	1	0	0	1	transport
regulation of pattern recognition receptor signaling pathway	GO:0062207	1	0	0	0	1	immune system process
regulation of phosphoprotein phosphatase activity	GO:0043666	0	0	1	0	1	protein modification/signaling
regulation of plasma membrane organization	GO:1903729	0	0	0	1	1	cellular component organization
regulation of podosome assembly	GO:0071801	0	0	0	1	1	cellular component organization
regulation of proteasomal protein catabolic process	GO:0061136	0	0	0	1	1	metabolic process
regulation of protein localization to chromosome, telomeric region	GO:1904814	1	0	0	0	1	transport
regulation of reactive oxygen species metabolic process	GO:2000377	0	0	0	1	1	stress response
regulation of response to cytokine stimulus	GO:0060759	0	0	0	1	1	immune system process
regulation of response to endoplasmic reticulum stress	GO:1905897	0	0	0	1	1	stress response
regulation of response to wounding	GO:1903034	0	0	0	1	1	immune system process
regulation of RNA export from nucleus	GO:0046831	0	0	1	0	1	transport
regulation of RNA stability	GO:0043487	1	0	0	0	1	gene regulation
regulation of sister chromatid segregation	GO:0033045	0	1	0	0	1	cell cycle
regulation of stem cell population maintenance	GO:2000036	0	0	1	0	1	morphogenesis/development
regulation of stress fiber assembly	GO:0051492	0	0	0	1	1	cellular component organization
regulation of transcription by RNA polymerase III	GO:0006359	0	0	0	1	1	gene regulation
regulation of translation in response to stress	GO:0043555	0	0	0	1	1	stress response
regulation of tumor necrosis factor production	GO:0032680	0	0	0	1	1	immune system process
regulation of type I interferon-mediated signaling pathway	GO:0060338	0	0	0	1	1	immune system process
regulation of type I interferon production	GO:0032479	0	0	0	1	1	immune system process
regulation of ubiquitin-dependent protein catabolic process	GO:2000058	0	1	0	0	1	metabolic process
regulation of ubiquitin-protein transferase activity	GO:0051438	0	0	1	0	1	protein modification/signaling
regulation of vascular associated smooth muscle cell apoptotic process	GO:1905459	0	0	0	1	1	cell death
regulation of vascular associated smooth muscle cell proliferation	GO:1904705	0	0	0	1	1	cell cycle
regulatory ncRNA processing	GO:0070918	0	0	1	0	1	gene regulation
respiratory electron transport chain	GO:0022904	0	1	0	0	1	metabolic process
response to acid chemical	GO:0001101	0	0	0	1	1	response to stimulus
response to alkaloid	GO:0043279	0	0	0	1	1	response to stimulus
response to corticosteroid	GO:0031960	0	0	0	1	1	response to stimulus
response to dsRNA	GO:0043331	0	0	0	1	1	immune system process
response to estradiol	GO:0032355	0	0	0	1	1	response to stimulus
response to ethanol	GO:0045471	0	0	0	1	1	response to stimulus
response to fluid shear stress	GO:0034405	0	0	0	1	1	stress response
response to gamma radiation	GO:0010332	0	1	0	0	1	stress response
response to growth hormone	GO:0060416	1	0	0	0	1	response to stimulus
response to heat	GO:0009408	0	0	1	0	1	stress response
response to interleukin-7	GO:0098760	1	0	0	0	1	response to stimulus
response to ionizing radiation	GO:0010212	0	0	1	0	1	stress response
response to iron ion	GO:0010039	0	0	0	1	1	response to stimulus
response to leukemia inhibitory factor	GO:1990823	0	0	0	1	1	response to stimulus
response to muscle stretch	GO:0035994	0	0	0	1	1	response to stimulus
response to nerve growth factor	GO:1990089	0	0	0	1	1	neural related process
response to platelet-derived growth factor	GO:0036119	0	0	0	1	1	response to stimulus
response to testosterone	GO:0033574	0	0	0	1	1	response to stimulus
response to vitamin	GO:0033273	0	0	0	1	1	response to stimulus
response to X-ray	GO:0010165	0	0	0	1	1	stress response
retrograde protein transport, ER to cytosol	GO:0030970	0	0	0	1	1	ER/endosome/lysosome related process
retrograde transport, endosome to Golgi	GO:0042147	0	0	1	0	1	transport
retromer complex	GO:0030904	0	0	1	0	1	cellular component organization
ribonucleoprotein complex binding	GO:0043021	1	0	0	0	1	gene regulation
ribonucleoside monophosphate metabolic process	GO:0009161	1	0	0	0	1	metabolic process
ribosomal large subunit binding	GO:0043023	0	1	0	0	1	cellular component organization
RNA 3'-end processing	GO:0031123	0	1	0	0	1	gene regulation
RNA 7-methylguanosine cap binding	GO:0000340	0	0	1	0	1	gene regulation
RNA cap binding	GO:0000339	0	0	0	1	1	gene regulation
RNA capping	GO:0036260	0	1	0	0	1	gene regulation
RNA exonuclease activity, producing 5'-phosphomonoesters	GO:0016896	0	1	0	0	1	cell cycle
RNA localization	GO:0006403	0	0	1	0	1	transport
RNA methylation	GO:0001510	0	1	0	0	1	gene regulation
RNA nuclease activity	GO:0004540	0	1	0	0	1	metabolic process
RNA polymerase II core promoter sequence-specific DNA binding	GO:0000979	0	0	1	0	1	gene regulation
RNA stabilization	GO:0043489	0	0	0	1	1	gene regulation
RNA surveillance	GO:0071025	0	1	0	0	1	gene regulation
RNA transport	GO:0050658	1	0	0	0	1	transport
rough endoplasmic reticulum	GO:0005791	0	0	0	1	1	ER/endosome/lysosome related process
rRNA 3'-end processing	GO:0031125	0	1	0	0	1	gene regulation
rRNA catabolic process	GO:0016075	0	1	0	0	1	metabolic process
RSC-type complex	GO:0016586	0	0	0	1	1	gene regulation
ruffle membrane	GO:0032587	0	0	0	1	1	cellular component organization
S-adenosylmethionine-dependent methyltransferase activity	GO:0008757	0	1	0	0	1	metabolic process
sarcolemma	GO:0042383	1	0	0	0	1	cellular component organization
Schaffer collateral - CA1 synapse	GO:0098685	0	0	0	1	1	neural related process
serine/threonine protein kinase complex	GO:1902554	1	0	0	0	1	protein modification/signaling
sex chromosome	GO:0000803	0	0	0	1	1	cellular component organization
signal transduction by p53 class mediator	GO:0072331	0	0	1	0	1	protein modification/signaling
signal transduction in absence of ligand	GO:0038034	0	0	0	1	1	protein modification/signaling
signal transduction in response to DNA damage	GO:0042770	0	0	1	0	1	stress response
site of double-strand break	GO:0035861	0	0	0	1	1	cell cycle
smooth endoplasmic reticulum	GO:0005790	0	0	0	1	1	metabolic process
smooth muscle cell apoptotic process	GO:0034390	0	0	0	1	1	cell death
sno(s)RNA-containing ribonucleoprotein complex	GO:0005732	0	1	0	0	1	gene regulation
snoRNA binding	GO:0030515	0	1	0	0	1	gene regulation
spindle pole	GO:0000922	0	0	1	0	1	cell cycle
structural constituent of cytoskeleton	GO:0005200	1	0	0	0	1	cellular component organization
SUMO binding	GO:0032183	0	0	1	0	1	protein modification/signaling
SWI/SNF superfamily-type complex	GO:0070603	0	0	0	1	1	gene regulation
symbiont entry into host	GO:0044409	0	0	0	1	1	NA
synaptic vesicle cycle	GO:0099504	1	0	0	0	1	neural related process
synaptic vesicle maturation	GO:0016188	1	0	0	0	1	neural related process
synaptic vesicle recycling	GO:0036465	1	0	0	0	1	neural related process
T cell costimulation	GO:0031295	0	0	0	1	1	immune system process
T cell homeostasis	GO:0043029	0	0	0	1	1	immune system process
T cell receptor signaling pathway	GO:0050852	0	0	0	1	1	immune system process
Tat protein binding	GO:0030957	0	0	1	0	1	protein modification/signaling
tau-protein kinase activity	GO:0050321	0	0	1	0	1	protein modification/signaling
tertiary granule	GO:0070820	0	0	0	1	1	immune system process
thioesterase binding	GO:0031996	0	0	0	1	1	metabolic process
thymus development	GO:0048538	0	0	0	1	1	morphogenesis/development
TOR signaling	GO:0031929	0	0	0	1	1	protein modification/signaling
trans-Golgi network transport vesicle	GO:0030140	1	0	0	0	1	transport
transcription by RNA polymerase III	GO:0006383	0	1	0	0	1	gene regulation
transcription coactivator binding	GO:0001223	0	0	0	1	1	gene regulation
transcription corepressor binding	GO:0001222	0	0	0	1	1	gene regulation
transforming growth factor beta receptor binding	GO:0005160	0	0	0	1	1	receptor related process
translation regulator activity	GO:0045182	0	0	1	0	1	gene regulation
transmembrane transporter binding	GO:0044325	1	0	0	0	1	transport
tricarboxylic acid metabolic process	GO:0072350	1	0	0	0	1	metabolic process
tRNA aminoacylation for protein translation	GO:0006418	0	0	0	1	1	metabolic process
tRNA binding	GO:0000049	0	1	0	0	1	gene regulation
tRNA catabolic process	GO:0016078	0	1	0	0	1	metabolic process
tumor necrosis factor-mediated signaling pathway	GO:0033209	0	0	0	1	1	immune system process
U2-type catalytic step 1 spliceosome	GO:0071006	0	0	0	1	1	gene regulation
U2-type spliceosomal complex	GO:0005684	1	0	0	0	1	gene regulation
U3 snoRNA binding	GO:0034511	0	1	0	0	1	gene regulation
ubiquitin-like modifier activating enzyme activity	GO:0008641	0	0	0	1	1	metabolic process
ubiquitin-like protein peptidase activity	GO:0019783	0	0	0	1	1	metabolic process
ubiquitin-protein transferase inhibitor activity	GO:0055105	1	0	0	0	1	metabolic process
ubiquitin-protein transferase regulator activity	GO:0055106	1	0	0	0	1	protein modification/signaling
ubiquitin-specific protease binding	GO:1990381	0	0	0	1	1	metabolic process
ubiquitin conjugating enzyme activity	GO:0061631	0	1	0	0	1	metabolic process
vacuolar lumen	GO:0005775	0	0	0	1	1	cellular component organization
vascular endothelial growth factor receptor signaling pathway	GO:0048010	0	0	0	1	1	receptor related process
vesicle-mediated transport between endosomal compartments	GO:0098927	0	1	0	0	1	ER/endosome/lysosome related process
vesicle-mediated transport to the plasma membrane	GO:0098876	1	0	0	0	1	transport
viral RNA genome replication	GO:0039694	0	0	1	0	1	viral related process
virus receptor activity	GO:0001618	0	0	0	1	1	viral related process
Z disc	GO:0030018	1	0	0	0	1	cellular component organization

## Sheet: Table S11
id	label	Evidence reported in the literature for IAV	Evidence reported in the literature Sara-CoV-2	Evidence reported in the literature ZIKV	Evidence reported in the literature DENV
ENSG00000006125	AP2B1	When IAV invades host cells, it recruits AP2B1 to initiate virus endocytosis(PMID:40130891), role: HDF (validated by siRNA)(PMID:20122152)	AP2B1 expression should promote SARS-CoV-2 entry(PMID:39386106)		PMID:20122152
ENSG00000011304	PTBP1			PTB↔ 5’UTR؛ ↑IRES, while PTB knockdown had the opposite effect.(PMID:39318276)	PTB1, PTB2, and PTB4 are internal ribosome entry site-transacting factors (ITAFs) for the DENV IRES.(PMID:39599871), DENV: PTBP1↔NS4A؛ KD ↓ virus(PMID:19450550)
ENSG00000055044	NOP58
ENSG00000065000	AP3D1				Post-entry — initiation/organization of replication organelles, HDF in this publication(PMID:23657274)
ENSG00000065978	YBX1	YBX1 «porter» vRNP→MT/vesicles(PMID: 22855482)			PMID:35189699
ENSG00000066044	ELAVL1
ENSG00000070756	PABPC1	HDF: binds viral 5′UTRs → recruits eIF4G (±eIF4E)؛ NS1↔PABP1؛ KD ↓replication. (PMID: 35074482)	virion-associated; KD ↓ replication (≈7.8×)؛ SUD↔Paip1 ⇒ supports PABP axis.(PMID:35293770)		HDF:vRNA binder; KD ↓ infectious titer; RyDEN–PABPC1/LARP1 complex in antiviral control(PMID:26733069)
ENSG00000070831	CDC42	PMID: 35081340			PMID:19710257
ENSG00000071553	ATP6AP1	HDF | Entry/Uncoating (acidic endosome) | refs: Guinea 1995; Mehle 2010; Li 2020	HDF | Entry (endosomal, cathepsin-dependent) | refs: Daniloski 2020; Nat Rev Micro 2021	HDF? (candidate) | Entry/Fusion (late endosome) | refs: Owczarek 2019; Sabino 2019	HDF? (candidate) | Entry/Fusion (late endosome) | refs: Zaitseva 2010; Ho 2017; Perreira 2015
ENSG00000073578	SDHA
ENSG00000077312	SNRPA	PMID:24825008, PMID:29921878
ENSG00000079785	DDX1		PMID:35107372
ENSG00000082898	XPO1	PMID: 32601201, PMID: 23115280	PMID:34157321		PMID:19297323
ENSG00000086061	DNAJA1
ENSG00000088930	XRN2
ENSG00000092199	HNRNPC		circRNA/mRNA program–dependent proviral effect; RBP↔vRNA binding predicted(PMID:35060842)	vRNA interactome; KD ≈ 50% ↓titer(PMID:31546825)	binds vRNA; required for RNA synthesis (KD↓ RNA/NS1/E/titer)
ENSG00000096063	SRPK1
ENSG00000096384	HSP90AB1	PMID:17121807, PMID:18570972	PMID:37011862, PMID:33585804, PMID:37958953
ENSG00000099783	HNRNPM	PMID:40434105		reported HDF in this thesis but needs validation(https://ualberta.scholaris.ca/items/dca538c7-1e47-4910-a148-1e3234e79b8c)	PMID:27556644
ENSG00000100316	RPL3
ENSG00000100567	PSMA3	PMID:20631148			PMID:26565697
ENSG00000100902	PSMA6	PMID:20631148			PMID: 26565697
ENSG00000101266	CSNK2A1	PMID:33408177	PMID:35723434, PMID:32645325
ENSG00000101310	SEC23B	Among the other hits were two genes, COPZ1 and SEC23B, involved in the protein secretory pathway, which is also known to be required for the replication of many viruses, including influenza virus and flaviviruses.table knockdown of three V-type proton ATPase subunits and two protein secretory pathway genes, SEC23B and SEC61B, led to a significant decrease of IAV infection in PaKi cells.(PMID:3454…	HDF (COPII), Among the other hits were two genes, COPZ1 and SEC23B, involved in the protein secretory pathway, which is also known to be required for the replication of many viruses, including influenza virus and flaviviruses.table knockdown of three V-type proton ATPase subunits and two protein secretory pathway genes, SEC23B and SEC61B, led to a significant decrease of IAV infection in PaKi cel…
ENSG00000101361	NOP56
ENSG00000103194	USP10			PMID:39159062
ENSG00000104852	SNRNP70
ENSG00000105968	H2AZ2
ENSG00000106263	EIF3B
ENSG00000106682	EIF4H		EIF4H as strong host dependency factors acting early in infection.(PMID:37803001)
ENSG00000107929	LARP4B
ENSG00000108671	PSMD11
ENSG00000110321	EIF4G2
ENSG00000110367	DDX6				PMID:34132569
ENSG00000111642	CHD4
ENSG00000111786	SRSF9
ENSG00000114062	UBE3A
ENSG00000114416	FXR1		Proviral HDF — NSP3↔FMRP family (incl. FXR1); FXR1 colocalizes with Nsp3/dsRNA in DMVs; LLPS of FXR proteins drives RO biogenesis.(PMID:38177924)
ENSG00000114867	EIF4G1	PMID:35797022			PMID:16501107
ENSG00000115241	PPM1G
ENSG00000116560	SFPQ	PMID:22114566	PMID:35477000
ENSG00000117450	PRDX1	validated HDF:PRDX1↔vRNP (NP); KD/KO ↓ vRNA & viral proteins.(PMID:29921490)
ENSG00000117593	DARS2
ENSG00000120694	HSPH1
ENSG00000120948	TARDBP
ENSG00000121774	KHDRBS1
ENSG00000122566	HNRNPA2B1		PMID:35477000
ENSG00000123064	DDX54	PMID:30541834			PMID:30463971
ENSG00000123124	WWP1		PMID:33762578
ENSG00000124228	DDX27
ENSG00000125107	CNOT1
ENSG00000125835	SNRPB	24825008, 29921878
ENSG00000126067	PSMB2				PMID:26565697
ENSG00000126934	MAP2K2	for all 4 virus, there are publications claim that this gene is proviral via pathways.(PMID:32601201)	PMID:17079328	proviral pathway, late steps: PMID:36609616	proviral pathway: PMID:24599995, PMID:33683474, PMID:29753850
ENSG00000127616	SMARCA4		PMID:36894709
ENSG00000129083	COPB1	Viral membrane protein expression/assembly (COPI-dependent)	Replication organelles + ERGIC egress (HDF; COPB1↓ → ↓RNA)(PMID:40167317)		GBF1–Arf–COPI axis for Capsid→LDs (complex-level HDF)
ENSG00000129625	REEP5		The REEP5/TRAM1 complex binds SARS-CoV-2 NSP3 and promotes virus replication.(PMID:37768083)
ENSG00000131876	SNRPA1
ENSG00000133226	SRRM1
ENSG00000134001	EIF2S1			Robust PERK→p-eIF2α; SG inhibition; PERK inhibition reduces neuropathology(PMID:31959174)	Pro-viral at pathway level — PERK/PKR→p-eIF2α supports autophagy/translation(PMID:29323257)
ENSG00000134057	CCNB1				Proviral HDF (siRNA↓ → ↓DENV load)(PMID:40447783)
ENSG00000134333	LDHA
ENSG00000135829	DHX9	PMID:22171255			PMID:30463971
ENSG00000136450	SRSF1	SRs (incl. SRSF1) bind viral RNAs; SRSF1/ESE helps control M1→M2 splicing; IAV splicing occurs at nuclear speckles and is drug-gable. (PMID:28323816)
ENSG00000136930	PSMB7				PMID:26565697
ENSG00000136937	NCBP1
ENSG00000136938	ANP32B	PMID:30996088, PMID:36645303
ENSG00000137154	RPS6
ENSG00000138069	RAB1A
ENSG00000138385	SSB		SSB binds noncoding SARS-CoV-2 RNA regions in cells; candidate HDF for translation/immune modulation.(PMID:37314180)		La binds 5′/3′UTR and interacts with NS3/NS5 → promotes replication/translation(PMID:15084396), SSB = La autoantigen
ENSG00000138668	HNRNPD			HDF,AUF1-p45 = proviral HDF; ↑5′–3′ UAR cyclization, ↑initiation of RNA replication(PMID:29263261)	HDF,AUF1-p45 = proviral HDF; ↑5′–3′ UAR cyclization, ↑initiation of RNA replication(PMID:29263261)
ENSG00000140988	RPS2		PMID:38427561
ENSG00000141367	CLTC	Predominant role in entry via clathrin-mediated endocytosis (CME); most strains/cell types use CME, though alternative routes exist.(PMID:37234537)	SARS-CoV-2: CLTC knockdown reduces infection; the virus uses CME for entry (especially in endosomal/cathepsin routes). (PMID:33476648,PMID:37806990)	CME required; siRNA against CLTC impairs infection (HeLa; both African & Asian lineages)(PMID:31112915)	PMID:20122152
ENSG00000141543	EIF4A3	eIF4A3 has been shown to promote influenza A virus (IAV) replication by promoting viral mRNA splicing and spliced mRNA nuclear export.(PMID:36314820)
ENSG00000142230	SAE1	PMID:24920808	PMID:38172120	PMID:32699085	PMID:26889037
ENSG00000143761	ARF1	Glycoprotein trafficking/assembly (COPI)(26031340)	Assembly (ERGIC, M–ARF1)(PMID:40634337)	Secretory pathway via GBF1 (implicated)	Capsid→LD transport (GBF1–Arf1–COPI)(PMID:26031340)
ENSG00000144566	RAB5	PMID:12713661	RAB5 is a host dependency factor for the generation of SARS-CoV-2 replication organelles.(PMID:40167317)	CME → Rab5⁺ EE(PMID:32210929); silencing Rab5 ↓ZIKV infection.(PMID:28076778)	Rab 5 Is Required for the Cellular Entry of Dengue and West Nile Viruses.(PMID:17301152)
ENSG00000144566	RAB5A
ENSG00000145833	DDX46		Pathway-level proviral (m⁶A/ALKBH5; ↓IFN-I)
ENSG00000147140	NONO			Cellular NONO protein binds to the flavivirus replication complex and promotes positive-strand RNA synthesis(PMID:39499073)	Cellular NONO protein binds to the flavivirus replication complex and promotes positive-strand RNA synthesis(PMID:39499073)
ENSG00000149136	SSRP1	33907746	FACT↔BRD4 suppresses IFN; CBL0137 (FACT inhibitor) → ↑IFN/ISGs, ↓infection.(PMID:35904816, PMID:33907746, PMID:37416931)	knockdown of SSRP1 inhibited ZIKV infectio.(PMID:35904816)
ENSG00000153147	SMARCA5
ENSG00000153187	HNRNPU		SARS-CoV-2 replication relies on a nucleocapsid (N) protein complex with host proteins SFPQ and hnRNPU. This study identified and disrupted this N-SFPQ-hnRNPU complex using competitive peptides (P10, P11, and P17), significantly reducing viral replication.(PMID:40259455)
ENSG00000153922	CHD1	IAV: HDF؛ Nuclear viral mRNA transcription (polymerase cofactor/chromatin remodeling). (PMID:26792750)
ENSG00000154710	RABGEF1			PMID:27342126	PMID:27342126
ENSG00000161960	EIF4A1	PMID:29258238	PMID:32353859	PMID:29584632	PMID:29584632
ENSG00000163468	CCT3	Polymerase biogenesis (PB2 folding/assembly) — HDF(PMID:20573828)
ENSG00000164924	YWHAZ
ENSG00000165119	HNRNPK	NS1-BP–hnRNP K promotes M2 splicing; KD ↓M2 & ↓virus (validated)(PMID:23825951)	predicted UTR-binding (preprint/resources), not robustly validated gene-level(PMID:35477000)		Cytoplasmic relocalization; KD ↓replication; core↔hnRNP K interaction(PMID:25865411)
ENSG00000166598	HSP90B1			PMID:31421166	PMID:31421166
ENSG00000166851	PLK1	PMID:28819179
ENSG00000166913	YWHAB
ENSG00000167004	PDIA3	ERp57 needed for HA maturation; KD ↓replication.(PMID:29382552)	ER folding of Spike (calnexin/CRT cycle); pathway-level evidence.(PMID:33303190)	ERp57 KO or inhibitor (LOC14) ↓virus; NS2B/NS3-linked.(PMID:39404735)	cell-surface ERp57/PDI promotes entry via integrin activation.(PMID:26879174)
ENSG00000168488	ATXN2L			Replication/translation (candidate HDF; binds vRNA by ChIRP-MS)	Replication/translation (candidate HDF; binds vRNA by ChIRP-MS)
ENSG00000169045	HNRNPH1			by-analogy to YFV: viral hijacking of hnRNPH1 via G-quadruplex control (candidate)(PMID:39094585)	↑hnRNP-H aids replication; NS1↔hnRNP-H interaction (proviral)(PMID:22207023)
ENSG00000169359	SLC33A1	Validated in Li and Systematic review MAIC IAV.
ENSG00000169567	HINT1
ENSG00000170144	HNRNPA3
ENSG00000170312	CDK1
ENSG00000171314	PGAM1
ENSG00000171793	CTPS1		PMID:33564769, PMID:38257735
ENSG00000173473	SMARCC1		PMID:33147444
ENSG00000173692	PSMD1
ENSG00000174780	SRP72
ENSG00000177733	HNRNPA0
ENSG00000177889	UBE2N
ENSG00000182718	ANXA2	Promotes viral replication(PMID:38702018)	Act as the autoantigen of the antibody against the virus(PMID:38702018)
ENSG00000188529	SRSF10
ENSG00000189403	HMGB1	Nuclear cofactor for vRNP/NP → ↑polymerase/replication; glycyrrhizin sensitive(PMID:22696656)	direct interaction facilitating infection.(PMID:40740486)	PMID:35058496	PMID:19369409
ENSG00000196504	PRPF40A
ENSG00000197122	SRC	EGFR–Src activation → ↑ viral entry; PP2 (SFK inhibitor) ↓ clathrin-mediated endocytosis/macropinocytosis; NS1 modulates Src; Src required for inflammasome activation.( PMID:21589892,PMID:21483486)			Dasatinib/Src inhibition blocks virion assembly/release; Fyn (an SFK) is required for RNA replication.(PMID:17360676)
ENSG00000197157	SND1		PMID:37794589		PMID:21148275, PMID:32059176
ENSG00000204842	ATXN2			Replication/translation (proviral SG factor — siRNA ↓RNA & ↓titer)(PMID:30944179)
ENSG00000205339	IPO7			IPO7 imports Core → required for infectious particle release (CRISPR KO impairs nuclear translocation).(PMID:39146232)	IPO7 imports Core → required for infectious particle release (CRISPR KO impairs nuclear translocation).(PMID:39146232)
ENSG00000213585	VDAC1	PMID:16201016
ENSG00000213782	DDX47
ENSG00000215301	DDX3X		PMID:36090095, PMID:33781803	PMID:33401776, PMID:29899501
ENSG00000261609	GAN

## Sheet: Table S12
Target name	compound name	score_dti	pred_affinity	P_activation	P_inhibition
SRC	Abemaciclib	0.718	7.05	0.00123	0.851
SRC	Afatinib	0.904	6.81	0.0016	0.716
AKT1	Afatinib	0.886	6.74	0.00169	0.407
CDK2	Afatinib	0.799	6.62	0.00127	0.407
HDAC6	Albendazole	0.749	6.02	0.0057	0.37
CTPS1	Azacitidine	0.832	4.98	0.00408	0.759
GAPDH	Azacitidine	0.608	4.98	0.00302	0.398
HNRNPA1	Bisacodyl	0.786	5.84	0.269	0.4
HNRNPA3	Bisacodyl	0.782	5.75	0.313	0.691
HNRNPC	Bisacodyl	0.77	5.84	0.00427	0.701
HNRNPA0	Bisacodyl	0.767	5.6	0.231	0.701
HNRNPD	Bisacodyl	0.765	6.07	0.311	0.501
HNRNPDL	Bisacodyl	0.743	5.56	0.151	0.502
HNRNPA2B1	Bisacodyl	0.739	5.73	0.316	0.503
HNRNPU	Bisacodyl	0.709	5.92	0.219	0.413
SRC	Bosutinib	0.981	7.04	0.00156	0.936
SRC	Brigatinib	0.606	6.32	0.00285	0.534
SRC	Crizotinib	0.983	7.1	0.00135	0.624
SRC	Dabrafenib	0.918	6.68	0.00451	0.551
SRC	Dacomitinib	0.805	6.48	0.001	0.766
AURKB	Dacomitinib	0.725	6.59	0.00204	0.353
AURKA	Dacomitinib	0.666	7.41	0.00153	0.71
SRC	Dasatinib	0.983	7.57	0.00105	0.966
CDK1	Dasatinib	0.973	7.17	0.0019	0.7
PLK1	Dasatinib	0.971	7.77	0.00696	0.747
AURKA	Dasatinib	0.949	7.78	0.00197	0.376
CDK4	Dasatinib	0.939	7.51	0.0018	0.6
AURKB	Dasatinib	0.938	7.59	0.00958	0.603
CDK2	Dasatinib	0.814	7.53	0.00237	0.858
AKT1	Dasatinib	0.803	7.35	0.00269	0.502
MAP2K1	Dasatinib	0.782	7.39	0.000944	0.701
MAPK14	Dasatinib	0.758	7.86	0.00157	0.438
HNRNPD	Dasatinib	0.738	7.58	0.000678	0.601
HNRNPA1	Dasatinib	0.733	7.1	0.000553	0.7
HNRNPA3	Dasatinib	0.716	7.43	0.000542	0.711
SRC	Gefitinib	0.878	6.25	0.00155	0.708
SRC	Imatinib	0.781	5.85	0.00135	0.879
CDK4	Mebendazole	0.921	6.06	0.144	0.34
SRC	Mebendazole	0.799	4.84	0.0104	0.558
CDK2	Mebendazole	0.688	5.55	0.228	0.459
HDAC1	Mebendazole	0.665	6.45	0.0972	0.497
CDK2	Mitoxantrone	0.813	5.38	0.00112	0.392
SRC	Neratinib	0.698	6.55	0.00137	0.707
SRC	Niclosamide	0.756	4.91	0.00589	0.333
CDK2	Niclosamide	0.708	5.35	0.00789	0.385
SRC	Nilotinib	0.956	7.62	0.0106	0.805
CDK4	Nilotinib	0.833	7.68	0.0525	0.411
MAPK14	Nilotinib	0.822	8.48	0.169	0.52
RAF1	Nilotinib	0.777	7.9	0.0128	0.445
SRC	Osimertinib	0.621	6.12	0.00103	0.738
SRC	Pazopanib	0.963	5.81	0.00229	0.533
CDK1	Pazopanib	0.76	6.46	0.00479	0.43
IGF1R	Podofilox	0.701	5.89	0.00685	0.551
SRC	Ponatinib	0.949	5.66	0.00175	0.753
CCNA2	Pyrimethamine	0.864	5.2	0.00821	0.458
HNRNPM	Raloxifene	0.835	6.66	0.00174	0.702
SRC	Regorafenib	0.632	6.42	0.0171	0.456
SRC	Ripretinib	0.624	6.9	0.00309	0.754
SRC	Sorafenib	0.88	6.27	0.0129	0.573
SRC	Sunitinib	0.977	5.96	0.00109	0.507
AKT1	Sunitinib	0.934	6.69	0.0199	0.612
CDK1	Sunitinib	0.908	6.77	0.000827	0.43
MAPK14	Sunitinib	0.723	7.34	0.00103	0.526
SRC	Tivozanib	0.656	7.26	0.00432	0.482
HNRNPA2B1	Topotecan	0.808	6.2	0.000367	0.601
HNRNPU	Topotecan	0.732	6.08	0.000882	0.51
HNRNPA1	Topotecan	0.728	6.01	0.000337	0.5
HNRNPA3	Topotecan	0.725	6.18	0.000484	0.501
SRC	Trametinib	0.914	6.77	0.00896	0.93
MAP2K2	Trametinib	0.704	6.39	0.00869	0.734
MAP2K1	Trametinib	0.691	6.46	0.0162	0.374
SRC	Vandetanib	0.97	6.11	0.00119	0.704
AURKB	Vandetanib	0.704	6.62	0.00125	0.341
SRC	Vemurafenib	0.928	6.24	0.00631	0.339
HDAC6	Vorinostat	0.938	7.29	0.00913	0.987
HNRNPDL	Vorinostat	0.816	5.1	0.00354	0.5
HDAC1	Vorinostat	0.793	7.06	0.183	0.999
HNRNPA3	Vorinostat	0.774	5.26	0.178	0.35
HNRNPA1	Vorinostat	0.767	5.39	0.309	0.49
HNRNPD	Vorinostat	0.763	5.16	0.00325	0.502
HNRNPU	Vorinostat	0.755	5.48	0.0759	0.704
HNRNPA0	Vorinostat	0.741	5.14	0.141	0.46
HNRNPA2B1	Vorinostat	0.711	5.39	0.199	0.701
